# Supplementary material for: Construction of prognostic signature of breast cancer based on N7-Methylguanosine-Related LncRNAs and prediction of immune response
Source: Front Genet. 2022 Oct 24;13:991162. doi: 10.3389/fgene.2022.991162 (PMC9639662; doi:10.3389/fgene.2022.991162)
Supplement: Supplementary file 1 [file Table4.XLS]

## Sheet: Sheet1
Table S2 The list of m7G-related genes
DCPS
EIF4E
NT5C3B
NT5C3A
GEMIN5
METTL1
POLR2L
EIF4E2
PNP
LARP1
AGO2
EIF4E3
EIF4E1B
NCBP1
NCBP2
NCBP3
WDR4
MKNK1
MKNK2
EIF3D
NUDT16
BUD23
TGS1
RNMT
DXO
RAMAC
CMTR1
CMTR2
EIF4G3
RNGTT
POLR2B
CYFIP2
CYFIP1
RPS12
DDX20
GEMIN4
ERCC3
ERCC2
CDK7
CCNH
GTF2H1
POLR2E
GTF2F2
MNAT1
POLR2C
GTF2H4
POLR2D
POLR2J
GTF2F1
SUPT5H
POLR2F
GTF2H2
GTF2H3
GTF2H5
POLR2H
POLR2I
POLR2G
POLR2K
FTO
RPS6KA1
RPS6
RPS6KA3
EIF4G1
PARN
NT5C2
POLR2A
METTL3
PRPF8
TNPO1
WTAP
YTHDF2
METTL14
DCP2
AKT1
MTOR
PIK3CA
MYC
EPAS1
RPS6KB1
PRKCB
CCNB1
DDX58
EIF4EBP1
NR4A1
CDK1
EIF4A1
BLMH
CS
KPNA4
PABPC1
NXF1
UPF2
ILF2
UPF3B
RBM8A
SRRT
CD2BP2
RNPS1
NUDT12
SRRM1
NUDT3
RACK1
YTHDF3
LENG8
PCIF1
MIRLET7A1
MIR320A
PHAX
NUDT4
RPL13A
EDC3
XPO1
IPO8
MIRLET7E
PIWIL2
NUDT1
NUDT5
NUDT7
NUDT11
NUDT16L1
NUDT10
NUDT4B
SNUPN
EIF1
EIF3C
PML
LSM2
RAN
KPNB1
SNRPC
SNORD118
SNORD3A
SNORD13P1
JUN
TSC1
PRKAB1
APAF1
EIF2S3
EIF4A2
JUND
EIF2S2
SRSF1
IFI27
SNRNP70
ATF5
WDR31
ZNF784
TRN-GTT2-7
IFIT5
PSMC4
LSM1
NCBP2L
